# Supplementary material for: Identification of SH2 Domain-Containing Protein 3C as a Novel, Putative Interactor of Dipeptidyl Peptidase 3
Source: Int J Mol Sci. 2023 Sep 16;24(18):14178. doi: 10.3390/ijms241814178 (PMC10532290; doi:10.3390/ijms241814178)
Supplement: Supplementary file 1 [file ijms-24-14178-s001.zip]

Archive with 1 entries (1 files):
- ijms-2600010-SI.pdf
